# Supplementary material for: Assessing breast cancer cell lines as tumour models by comparison of mRNA expression profiles
Source: Breast Cancer Res. 2015 Aug 20;17(1):114. doi: 10.1186/s13058-015-0613-0 (PMC4545915; doi:10.1186/s13058-015-0613-0)
Supplement: Additional file 2: — Top 1 % of differentially expressed genes between tumours and cell lines (with adjusted p values by t test). (XLSX 26 kb) [file 13058_2015_613_MOESM2_ESM.xlsx]

## Sheet: Sheet1
			Mean expression (log2(TPM+1)) in Cell Lines	Mean expression (log2(TPM+1)) in Tumours	Fold Change	Pearson's correlation coefficent
	Gene	Adjusted p value				with Stromal score	with Immune score	with Tumour Purity Score
1	ABCA6	4.40221e-263	0.0217705	1.43624	0.015158	0.720279	0.391655	0.619662
2	ABI3	2.27308e-244	0.0652957	3.07319	0.0212469	0.642264	0.808143	0.824316
3	ADAMDEC1	5.79939e-225	0.00134638	2.12161	0.000634602	0.225354	0.723209	0.549598
4	ADORA3	0	0.017509	3.05675	0.005728	0.537423	0.35156	0.497488
5	AIF1	0	0.0131124	5.999	0.00218577	0.666208	0.859296	0.867498
6	AMICA1	0	0.01428	2.63193	0.00542568	0.531883	0.830267	0.778
7	AOAH	0	0.0298557	2.34075	0.0127547	0.539008	0.828454	0.780762
8	APLNR	0	0.0145023	3.92273	0.00369698	0.582751	0.272508	0.475073
9	APOL6	0	0	4.03905	0	0.289433	0.590878	0.505723
10	ARHGEF15	0	0.0112702	2.59869	0.00433687	0.604974	0.246824	0.471825
11	ASGR2	8.12585e-237	0.00695953	0.62422	0.0111492	0.457933	0.651654	0.632417
12	ASPN	0	0.0490859	5.54593	0.00885079	0.763247	0.0826937	0.459823
13	BHLHE22	1.1834e-224	0.0109766	0.865185	0.012687	0.53139	0.427418	0.539164
14	C10orf128	1.9583e-295	0.0200473	1.94163	0.010325	0.605076	0.624486	0.695534
15	C17orf51	0	0	1.44265	0	0.404955	0.235567	0.35749
16	C1orf220	1.89443e-248	0.00321088	0.645382	0.00497517	-0.0222449	-0.102705	-0.072797
17	C1QA	0	0.0176406	7.0801	0.00249157	0.502295	0.853394	0.77577
18	C1QB	0	0.00533859	7.31219	0.000730093	0.505049	0.815011	0.754521
19	C1QC	0	0.0158793	7.03924	0.00225583	0.502168	0.79968	0.743892
20	C9orf129	0	0.0352463	3.06055	0.0115163	0.0751584	-0.0781858	-0.00584501
21	CALCRL	0	0.0581427	3.53147	0.0164642	0.603883	0.190366	0.437802
22	CCL11	2.69948e-259	0.0180648	1.63367	0.0110578	0.524013	0.542918	0.603594
23	CCL14	0	0	5.01239	0	0.500452	0.220456	0.399946
24	CCL18	2.78527e-249	0.00556037	3.00634	0.00184955	0.0985455	0.550043	0.378787
25	CCL19	0	0.0120798	4.37335	0.00276213	0.38855	0.612896	0.572116
26	CCL21	6.03455e-268	0.0196043	3.42523	0.0057235	0.430203	0.395361	0.465711
27	CCL8	4.23371e-287	0	2.30093	0	0.209781	0.586208	0.460081
28	CCR2	5.89591e-274	0.00739053	1.77166	0.00417153	0.495859	0.819452	0.752205
29	CCR5	0	0.00937722	2.51693	0.00372566	0.505887	0.898465	0.804394
30	CD2	0	0.000982665	3.68551	0.000266629	0.46162	0.871552	0.764628
31	CD28	1.48095e-280	0.0118292	1.28689	0.00919208	0.493569	0.791227	0.734256
32	CD300LF	0	0.0115252	1.7469	0.00659752	0.484656	0.809269	0.740143
33	CD3D	3.90394e-298	0.0444516	3.45232	0.0128759	0.459338	0.871955	0.763638
34	CD3E	0	0.0255316	3.68012	0.00693771	0.473709	0.869395	0.769858
35	CD48	0	0	4.39417	0	0.554661	0.906205	0.835233
36	CD80	1.26315e-258	0.0161761	1.04278	0.0155125	0.37942	0.687652	0.611473
37	CD84	8.49313e-228	0.132823	2.071	0.0641345	0.526718	0.710353	0.704206
38	CD86	0	0.019589	3.01707	0.00649272	0.571551	0.843249	0.807041
39	CD93	0	0.00733563	4.47764	0.00163828	0.711358	0.262804	0.538554
40	CLDN5	3.50118e-226	0.157116	2.94994	0.0532608	0.498828	0.157274	0.361655
41	CLEC14A	0	0.0122005	3.86904	0.00315338	0.631662	0.21754	0.468849
42	CLEC2D	0	0.0635557	3.13038	0.0203029	0.166585	0.487936	0.378631
43	CLECL1	2.83146e-277	0.0109479	1.30096	0.00841529	0.451587	0.735349	0.678567
44	COL10A1	0	0.0920537	5.45976	0.0168604	0.704541	0.0706287	0.421077
45	COL11A1	0	0.0230206	4.54252	0.0050678	0.588362	0.0800561	0.364121
46	COMP	9.86992e-242	0.0998876	5.72864	0.0174365	0.667388	0.144196	0.444644
47	CTCFL	0	0.00354697	1.54042	0.0023026	-0.114263	-0.019181	-0.0728659
48	CXCL9	0	0.0260033	4.80777	0.0054086	0.342676	0.771839	0.64155
49	CXorf21	0	0.0410563	1.7767	0.0231082	0.569598	0.799527	0.780098
50	CYBB	7.39029e-262	0.123681	4.33	0.0285638	0.532489	0.791398	0.755308
51	DARC	5.986060e-313	0.0236334	3.93379	0.0060078	0.454866	0.362701	0.459646
52	DKK2	2.22322e-305	0.00579233	1.4507	0.00399279	0.520454	0.215793	0.407951
53	DOK2	0	0.0135068	2.67547	0.0050484	0.487372	0.87135	0.778371
54	DTYMK	0	0	5.48376	0	-0.261813	-0.0540642	-0.172949
55	EGFL6	8.3666e-239	0.0309317	1.77071	0.0174686	0.342525	0.470081	0.462765
56	ELTD1	0	0.00240832	3.72415	0.000646676	0.666149	0.261906	0.513687
57	EMCN	4.38927e-236	0.0387054	2.71213	0.0142712	0.561807	0.186492	0.412859
58	FAM124B	1.69348e-281	0.0195992	1.145	0.0171172	0.603796	0.220451	0.455572
59	FAM162B	8.18362e-278	0	0.95732	0	0.408766	0.137285	0.301337
60	FAM200A	0	0	3.09066	0	-0.0815719	-0.304736	-0.224377
61	FCER1A	8.09076e-248	0.00132246	1.93901	0.000682027	0.474047	0.259765	0.409011
62	FCGR3A	0	0.00859286	5.9056	0.00145504	0.55528	0.652788	0.685491
63	FGF14	3.18484e-240	0.0617022	2.72372	0.0226536	0.647414	0.123251	0.421489
64	FGL2	0	0.0569971	3.58117	0.0159158	0.624035	0.760509	0.786294
65	FHL5	9.25881e-235	0.00074235	1.05245	0.000705357	0.506701	0.0976455	0.33058
66	FLT1	9.26122e-295	0.0680332	3.88795	0.0174985	0.473812	0.125005	0.329079
67	FMO1	9.97937e-262	0.0431209	2.45411	0.0175709	0.593458	0.43086	0.574614
68	FOLR2	0	0.0384077	3.61619	0.010621	0.557258	0.548586	0.624846
69	GAPT	0	0.00106837	1.90191	0.000561737	0.627481	0.516623	0.643718
70	GIMAP1	1.1271e-292	0.139511	2.86994	0.048611	0.61782	0.714581	0.75575
71	GIMAP4	0	0.00080201	4.63177	0.000173154	0.652253	0.819704	0.83654
72	GIMAP6	0	0.00572337	3.28644	0.00174151	0.6528	0.658609	0.741432
73	GIMAP7	0	0.00366332	3.94677	0.000928183	0.56241	0.734589	0.737772
74	GJA4	1.30112e-270	0.0791413	3.69646	0.02141	0.554542	0.193008	0.412807
75	GPR34	0	0.0606538	2.79845	0.0216741	0.65654	0.450076	0.61995
76	GPR65	0	0.0201673	2.52744	0.00797936	0.616366	0.786883	0.797785
77	GPR89C	0	0.0142297	2.44944	0.00580938	-0.153518	-0.108401	-0.146834
78	GRP	1.77607e-293	0	2.88511	0	0.534807	-0.0758218	0.242981
79	GZMA	0	0.0154455	3.30315	0.00467599	0.450269	0.852576	0.74728
80	GZMH	1.81426e-284	0.00782278	1.96753	0.00397594	0.357467	0.788622	0.659451
81	GZMK	2.053831e-320	0.00401349	3.12072	0.00128608	0.496119	0.80836	0.745776
82	HGF	1.63891e-287	0.0147968	1.52069	0.0097303	0.661339	0.34164	0.558316
83	HLA.DOA	0	0.0770292	3.7194	0.0207101	0.583013	0.767616	0.768421
84	HPGDS	0	0.0131382	1.77609	0.00739725	0.558238	0.215386	0.428049
85	IGF1	7.48787e-278	0.154067	2.53798	0.0607045	0.668127	0.354175	0.569393
86	IGJ	0	0.0241537	6.28649	0.00384216	0.430091	0.504438	0.530247
87	ITGAX	2.10729e-267	0.192137	2.88982	0.0664873	0.559811	0.787489	0.767701
88	KLHL6	2.555578e-313	0.0725156	1.75362	0.0413519	0.536901	0.851224	0.793112
89	KLRB1	2.63207e-271	0.0524798	2.33752	0.0224511	0.548161	0.768739	0.750325
90	KRT17	0	0.0617306	5.36387	0.0115086	0.154072	0.0912331	0.136965
91	LBH	0	0.00386772	5.12201	0.000755119	0.596327	0.404932	0.560803
92	LCP2	0	0.0161815	3.92506	0.00412261	0.595111	0.897731	0.851989
93	LILRA5	1.2303e-263	0.0229702	1.16527	0.0197123	0.372917	0.681507	0.604334
94	LILRB1	0	0.020934	2.22526	0.00940747	0.505042	0.858078	0.780022
95	LILRB2	0	0.00137438	2.09531	0.000655931	0.457	0.848336	0.748392
96	LILRB4	0	0.00434321	3.89938	0.00111382	0.50468	0.831635	0.764167
97	LILRB5	5.52004e-235	0.00135259	1.21918	0.00110942	0.431779	0.566196	0.56773
98	LRMP	1.11017e-295	0.0372769	1.64865	0.0226105	0.434101	0.668836	0.629764
99	LRRC17	6.19101e-233	0.15521	3.15091	0.0492587	0.60815	-0.0685954	0.28674
100	LY86	0	0.00425311	4.37081	0.000973073	0.726495	0.695135	0.802733
101	LY9	1.32839e-224	0.0091777	1.43409	0.00639968	0.467787	0.851272	0.755937
102	MEOX2	8.9022e-251	0.0197475	1.68096	0.0117478	0.521102	0.267147	0.438713
103	MMP23B	0	0.0240518	2.2852	0.010525	0.585782	0.128679	0.391527
104	MNDA	0	0.0045191	3.49349	0.00129358	0.614614	0.810455	0.810801
105	MPEG1	0	0.0300884	3.61302	0.00832776	0.590189	0.802044	0.792672
106	MS4A4A	0	0.0147458	3.47082	0.00424851	0.538629	0.742973	0.729936
107	MS4A6A	0	0	5.2845	0	0.636632	0.798937	0.815832
108	MSR1	6.98406e-306	0.0386894	4.47153	0.00865238	0.602702	0.527902	0.637058
109	MYCT1	0	0.0154361	2.60865	0.00591728	0.630111	0.194473	0.454353
110	NCKAP1L	0	0.0385074	3.37013	0.0114261	0.594482	0.859363	0.828928
111	NDUFB4	0	0	8.93192	0	-0.119723	-0.156188	-0.156942
112	NKG7	0	0.120668	3.40365	0.0354524	0.355276	0.852688	0.696212
113	OGN	3.86766e-259	0.0660825	2.92053	0.0226269	0.607155	0.0904675	0.380403
114	OMD	1.22127e-293	0.0498831	2.72766	0.0182879	0.748383	0.171174	0.50422
115	OR51E1	0	0	0.972912	0	0.2896	-0.0150291	0.146989
116	OSM	3.09636e-287	0.0134969	1.55376	0.00868658	0.333602	0.481499	0.464724
117	P2RY13	0	0.00667678	1.71812	0.0038861	0.513837	0.670146	0.673461
118	P2RY14	0	0.0117835	1.09123	0.0107983	0.559657	0.64453	0.682956
119	PARVG	0	0.0435115	3.2868	0.0132382	0.552493	0.850395	0.801015
120	PLA1A	8.82318e-236	0.0256098	1.83558	0.0139518	0.342969	0.503646	0.482881
121	PLEK	0	0.0369919	3.79696	0.0097425	0.541764	0.885419	0.815981
122	PODN	0	0.0260094	4.67046	0.00556892	0.843063	0.225958	0.587629
123	PRF1	3.0389e-292	0.0169642	1.9303	0.00878839	0.338085	0.853644	0.687525
124	PTPN7	0	0.0572453	2.43475	0.0235118	0.45824	0.923168	0.793376
125	PTPRC	0	0.0238383	3.83121	0.00622214	0.559716	0.854254	0.807188
126	RAMP3	0	0.0494401	4.52912	0.0109161	0.217729	0.122966	0.190023
127	REM1	1.77648e-272	0.0072443	1.0856	0.00667306	0.225503	0.312024	0.30617
128	RGPD1	0	0.0135455	2.87242	0.0047157	0.0624147	0.145117	0.119537
129	RGPD3	0	0.0308045	2.20099	0.0139958	0.0724517	0.00522408	0.0420939
130	RGPD4	0	0.00524839	1.48756	0.00352818	0.0618014	-0.010432	0.0270893
131	RGS1	0	0	5.71238	0	0.409069	0.495434	0.5136
132	RGS18	1.11784e-289	0.00508826	1.12415	0.00452632	0.526104	0.748067	0.72621
133	RNASE2	0	0.00588854	1.37025	0.00429742	0.324053	0.486324	0.462441
134	SASH3	3.16831e-261	0.0566047	3.39158	0.0166898	0.580508	0.916443	0.85521
135	SELP	9.22778e-245	0.00504456	1.89965	0.00265552	0.504931	0.414922	0.517521
136	SHE	5.77281e-257	0.0729134	1.58829	0.045907	0.547439	0.237839	0.435533
137	SIGLEC1	0	0.0347023	2.65032	0.0130936	0.347741	0.64321	0.568101
138	SIGLEC5	1.53408e-263	0.0156287	1.11577	0.014007	0.491748	0.685927	0.670917
139	SIGLEC7	0	0.000936221	1.66576	0.000562037	0.502008	0.762034	0.721511
140	SIGLEC8	5.41491e-286	0.051282	1.47634	0.0347359	0.494392	0.456538	0.536494
141	SIGLEC9	0	0.0217514	1.80924	0.0120224	0.537877	0.695315	0.701307
142	SIT1	1.20401e-262	0.0167495	1.83335	0.009136	0.429089	0.874869	0.749081
143	SLAMF6	8.67012e-259	0.00962617	1.82943	0.00526183	0.433753	0.873969	0.751059
144	SLAMF8	1.45334e-278	0.120791	3.21255	0.0375996	0.407248	0.815026	0.701885
145	SLC6A1	5.80009e-250	0.00762335	0.559775	0.0136186	0.387389	-0.0601126	0.172929
146	SPHAR	0	0	3.47625	0	-0.0311686	-0.129957	-0.0937397
147	SPI1	0	0.0749619	4.67039	0.0160505	0.604325	0.857466	0.833103
148	SULF1	8.01347e-262	0.0515708	6.29197	0.00819629	0.621393	0.21113	0.459525
149	TAF9B	0	0	4.80329	0	0.0177705	-0.252848	-0.140173
150	TCEAL5	8.45256e-303	0.0101081	1.30682	0.0077349	0.0469523	-0.172705	-0.0770032
151	TCEAL6	0	0.0151603	1.7523	0.00865166	-0.0503304	-0.222265	-0.15872
152	TCEAL7	0	0.00670842	1.69711	0.00395284	0.602063	0.0196013	0.335694
153	TIAF1	0	0	3.81575	0	-0.0293269	0.16767	0.0835089
154	TIGD1	0	0	2.33017	0	-0.18489	-0.0145456	-0.108139
155	TIGIT	1.54547e-249	0.00975757	1.82036	0.00536025	0.36493	0.870598	0.712015
156	TNFRSF4	0	0.0733448	2.417	0.0303454	0.430386	0.603929	0.589326
157	TNFSF8	0	0.00711996	1.50201	0.00474028	0.583347	0.690746	0.723078
158	TPSAB1	0	0.0193679	4.40933	0.00439248	0.540758	0.134286	0.370612
159	TREM2	0	0.0137273	4.89919	0.00280195	0.632382	0.458596	0.611991
160	TYROBP	5.513890e-313	0.0371959	7.28577	0.00510527	0.639804	0.819696	0.829833
161	UBE2NL	3.12181e-242	0.00308566	0.506053	0.00609751	-0.0905967	-0.0864226	-0.0999477
162	VSIG4	0	0	3.75449	0	0.5105	0.575521	0.615628
163	ZNF93	0	0.0282111	2.79248	0.0101025	-0.0259151	-0.0435084	-0.0397165
