# Supplementary material for: Assessing breast cancer cell lines as tumour models by comparison of mRNA expression profiles
Source: Breast Cancer Res. 2015 Aug 20;17(1):114. doi: 10.1186/s13058-015-0613-0 (PMC4545915; doi:10.1186/s13058-015-0613-0)
Supplement: Additional file 3: — Top 1 % of differentially expressed genes between tumours and cell lines after filtering out genes correlated with stromal and immune scores in tumours (absolute tumour stromal and immune scores, Pearson correlation coefficient <0.2, adjusted p values by t test). (XLSX 29 kb) [file 13058_2015_613_MOESM3_ESM.xlsx]

## Sheet: Sheet1
			Mean expression (log2(TPM+1)) in Cell Lines	Mean expression (log2(TPM+1)) in Tumours	Fold Change	Pearson's correlation coefficent
	Gene	Adjusted p value				with Stromal score	with Immune score	with Tumour Purity Score
1	ACMSD	1.31104e-34	0.0623288	0.547302	0.113884	-0.03648	-0.112556	-0.0862938
2	ADAMTS18	3.18645e-57	0.0391461	0.538125	0.0727454	0.165431	0.024884	0.103787
3	ADAMTS8	1.52921e-54	0.0976485	0.752357	0.12979	0.140723	0.0199088	0.0875407
4	AGTR1	6.55852e-56	0.156408	2.49293	0.0627406	0.0162238	-0.172998	-0.0937176
5	AHRR	1.57937e-46	5.58171	0.7568	7.37541	0.0486184	-0.0636464	-0.0115213
6	ALB	2.68641e-56	0.0847116	1.19588	0.070836	-0.0257286	-0.0647209	-0.0521776
7	ANKRD36	4.20095e-34	0.426095	2.50583	0.170042	-0.0944309	-0.0232882	-0.0646229
8	ANP32D	2.16568e-56	0	0.0805874	0	0.0149429	-0.0129673	0.000364542
9	ATG4B	3.12672e-44	1.57811	4.75346	0.331992	-0.1411	-0.0551696	-0.108625
10	ATP1A4	2.20757e-69	0.123056	1.39812	0.0880151	0.0853999	-0.0998607	-0.0131682
11	ATP5E	3.25426e-33	7.09948	10.4804	0.677405	-0.0835492	-0.0320228	-0.063938
12	ATP5EP2	1.36389e-111	0.165251	4.16755	0.0396519	-0.120813	-0.079106	-0.11188
13	ATP7A	1.07247e-31	0.83474	2.74011	0.304638	0.157213	-0.118778	0.0142852
14	ATRX	9.24456e-72	0.72296	3.92106	0.184379	0.111862	-0.0842861	0.0102997
15	BEND5	5.85212e-43	0.18996	1.98157	0.0958634	0.114042	-0.115654	-0.00710404
16	BET1L	1.15581e-37	2.33873	5.84557	0.400086	0.0819166	-0.0805649	-0.00361596
17	C16orf89	5.38093e-50	0.237485	2.53425	0.0937101	0.0334488	-0.0804422	-0.0296336
18	C1orf159	7.55122e-33	1.24623	3.17927	0.391987	-0.170601	0.0244396	-0.0773599
19	C1orf173	2.11396e-37	0.0438921	0.625784	0.0701394	-0.0989101	-0.162862	-0.149691
20	C1orf220	1.89443e-248	0.00321088	0.645382	0.00497517	-0.0222449	-0.102705	-0.072797
21	C2orf73	8.41953e-41	0.0239625	0.262702	0.0912155	-0.109985	-0.184273	-0.168333
22	C4orf47	2.39731e-48	0.204907	1.30365	0.157179	-0.102757	-0.126708	-0.130351
23	C6orf201	5.58649e-61	0.0389053	0.389647	0.0998475	0.0886596	-0.0675285	0.00773391
24	C9orf129	0	0.0352463	3.06055	0.0115163	0.0751584	-0.0781858	-0.00584501
25	CAMTA1	3.47119e-40	1.81914	5.56791	0.326719	-0.195427	-0.0541676	-0.137276
26	CAPZA3	2.44865e-34	0.00824787	0.126077	0.0654195	-0.0153477	-0.0640715	-0.0462055
27	CCDC158	2.81488e-33	0.078934	0.520141	0.151755	-0.018072	-0.193738	-0.124462
28	CHRM4	1.85549e-102	0	0.36175	0	0.183503	-0.0265356	0.0830638
29	CIDEB	3.88183e-34	0.525179	4.38972	0.119638	-0.0909316	-0.0100518	-0.0549007
30	CLIC6	2.58607e-43	0.268441	3.09011	0.0868712	0.189601	-0.0713622	0.0598
31	CNGA3	1.49494e-41	0.012853	0.282471	0.0455019	-0.00134935	-0.101764	-0.0609916
32	COX7A2L	1.96499e-34	5.13184	7.36728	0.696571	-0.158644	-0.172358	-0.187469
33	CPA6	9.60597e-35	0.0568845	0.686549	0.0828557	0.0238749	-0.0371643	-0.00915734
34	CPSF6	1.30123e-38	6.26666	4.63162	1.35302	-0.152044	-0.180123	-0.188515
35	CRB1	6.11858e-42	0.0277673	0.171753	0.16167	-0.0432748	-0.0315531	-0.0419806
36	CRLF2	2.40066e-45	0	0.0649688	0	0.0906913	0.178183	0.15434
37	CSNK1A1L	1.25089e-128	0.00365613	0.139275	0.0262512	-0.0182199	-0.102474	-0.0704931
38	CST5	3.74099e-50	0.0644322	1.25038	0.05153	0.0138453	-0.0930273	-0.0476388
39	CTCFL	0	0.00354697	1.54042	0.0023026	-0.114263	-0.019181	-0.0728659
40	D2HGDH	1.36909e-42	0.657023	3.60636	0.182185	-0.0642765	-0.0805044	-0.0822751
41	DAB1	5.03135e-30	0.00890593	0.224604	0.0396516	-0.0182328	-0.0933316	-0.0650864
42	DGAT1	8.02253e-34	1.7784	4.39693	0.404464	-0.157005	-0.145453	-0.170653
43	DNAH5	1.08154e-34	0.502517	2.01149	0.249823	0.0560878	-0.154819	-0.0614934
44	DNAH7	7.56919e-50	0.136954	0.953445	0.143641	0.00269007	-0.178201	-0.104085
45	DNAH9	5.81045e-74	0.0152188	0.411783	0.0369582	0.0637101	-0.0412748	0.00985125
46	DYDC2	1.31289e-45	0.0951698	0.737381	0.129065	-0.184034	-0.119638	-0.169915
47	EDARADD	7.49942e-181	0.0718939	3.14948	0.0228272	0.0765432	-0.0737782	-0.0024894
48	EDN3	1.71479e-65	0.00784204	0.610938	0.0128361	0.0949321	0.0408126	0.0752708
49	ELAVL4	5.4796e-40	0.0108745	0.158419	0.0686439	-0.0339351	0.00753749	-0.0138036
50	EYS	4.33443e-110	0.00131309	0.213683	0.00614504	-0.00274606	-0.0835348	-0.050948
51	F8	7.3718e-39	0.718607	3.40268	0.211189	0.122637	0.0213544	0.0786615
52	FAM19A5	2.30177e-82	0.0494718	1.70953	0.0289388	0.144017	-0.0510299	0.047303
53	FAM35A	5.99721e-68	0.296418	4.76149	0.0622532	0.0348977	-0.120565	-0.0526141
54	FCGBP	7.40019e-57	0.306529	1.93191	0.158666	0.152833	0.118597	0.152503
55	FGF10	2.41637e-108	0.0122532	1.50329	0.00815088	0.0666901	-0.119348	-0.0347805
56	GABRA2	5.36615e-30	0.00614047	0.194225	0.0316153	0.0533578	-0.021672	0.0158877
57	GATSL1	1.33397e-39	0.230111	1.26124	0.182449	0.0354941	-0.0861042	-0.0318855
58	GCK	3.62175e-31	0.0404934	0.269425	0.150296	0.111962	-0.0470764	0.0323895
59	GDF9	1.0637e-31	0.358173	1.1718	0.30566	0.0813549	-0.0129363	0.0361317
60	GGTLC2	1.67237e-55	0.232753	2.58148	0.0901627	-0.0603435	0.0271194	-0.016422
61	GLRA3	1.35268e-39	0.0237571	0.568664	0.041777	0.121927	-0.0576827	0.0314725
62	GNAS	2.76739e-36	6.22024	10.6532	0.583882	-0.169646	-0.0883282	-0.143628
63	GPM6B	7.89833e-37	0.701612	2.87387	0.244135	0.129881	0.125585	0.144287
64	GPR89C	0	0.0142297	2.44944	0.00580938	-0.153518	-0.108401	-0.146834
65	GRM8	1.47224e-45	0.037381	0.350679	0.106596	0.0611234	-0.140688	-0.0504146
66	GSTM2	4.6361e-51	0.458626	5.23994	0.0875251	0.0984397	-0.0785897	0.00644807
67	GTF2IRD2	2.38759e-41	0.703903	4.42242	0.159167	-0.0175023	-0.177247	-0.114389
68	H3F3C	6.70431e-125	0.12909	5.02311	0.0256993	-0.103956	-0.0958537	-0.112724
69	HEPACAM2	3.66844e-44	0.110778	1.18835	0.0932195	-0.0816444	-0.177683	-0.149174
70	HGD	9.94152e-195	0	2.19598	0	0.156237	0.0585275	0.118762
71	HNRNPA1L2	1.22914e-38	2.67784	6.69938	0.399715	-0.0149051	-0.102637	-0.0688059
72	IBSP	4.54167e-93	0.0911771	1.52309	0.0598632	0.0718118	-0.0487907	0.00976155
73	INSL5	9.37327e-56	0	0.0730213	0	-0.0482085	-0.111948	-0.0922472
74	ITGAE	1.07678e-30	2.11799	4.95356	0.427568	-0.066027	0.0517841	-0.00487486
75	KCNK17	3.56102e-109	0.0197625	0.762923	0.0259036	0.080803	-0.00686889	0.039428
76	KLHDC8A	1.14361e-106	0.0657731	0.783498	0.083948	0.0881413	-0.149418	-0.0410406
77	KLHL14	6.25702e-61	0.0165205	0.456977	0.0361518	-0.0204003	0.0590527	0.0239899
78	KRT17	0	0.0617306	5.36387	0.0115086	0.154072	0.0912331	0.136965
79	KRTAP3.1	1.7673e-42	0	0.229545	0	0.115978	-0.0164079	0.0527133
80	LCA5L	1.13398e-50	0.46562	2.11015	0.220657	-0.0769907	-0.179631	-0.147823
81	LMOD3	6.6726e-32	0.0110089	0.164924	0.0667515	-0.0276874	-0.03605	-0.0362532
82	LRRC36	1.85953e-33	0.0965999	0.595341	0.16226	0.119841	-0.081379	0.0163161
83	MAGEE2	5.85206e-54	0.00459398	0.116819	0.0393255	0.170308	0.0626911	0.128802
84	MAOB	8.73922e-36	0.685733	4.79795	0.142922	0.123303	0.0135269	0.0743839
85	MAP1LC3B2	6.85769e-55	0.35326	4.76664	0.0741109	0.0654796	0.133976	0.114589
86	2011-03-01	2.56993e-38	0.0183985	0.482524	0.0381297	0.0288854	-0.0266061	-0.000207416
87	MRGPRE	3.74722e-52	0.00950643	0.233522	0.040709	-0.0441787	-0.0308813	-0.0420696
88	MRPS21	4.29726e-36	3.03733	7.95616	0.381758	-0.123517	-0.0397875	-0.090051
89	MS4A15	4.12964e-30	0.131602	1.38549	0.0949855	-0.0415457	-0.129389	-0.0989888
90	MSMP	6.99304e-149	0.0520285	2.57894	0.0201744	-0.013346	-0.118331	-0.0772608
91	NBPF16	2.20556e-34	0.334727	1.45222	0.230493	0.0804036	-0.00848469	0.038256
92	NDUFA11	6.98568e-63	0.908327	7.49647	0.121167	-0.170625	-0.145352	-0.177925
93	NDUFA13	8.18864e-35	2.39056	7.65565	0.312261	-0.0879448	-0.0823711	-0.0961212
94	NDUFA4L2	2.1742e-48	0.606861	4.19893	0.144528	0.181936	-0.0370429	0.0759978
95	NDUFB4	0	0	8.93192	0	-0.119723	-0.156188	-0.156942
96	NEK10	1.83399e-76	0.23476	2.24947	0.104362	0.135264	-0.0994435	0.0139203
97	OIT3	2.60853e-38	0.0361131	0.2218	0.162818	0.144462	0.141796	0.161736
98	OR2L13	8.8187e-30	0.00691339	0.103577	0.0667463	0.147156	-0.00989003	0.0733561
99	PABPC3	4.34475e-223	0.132615	3.58415	0.0370004	-0.158998	-0.0164704	-0.0953413
100	PLP1	5.64478e-52	0.0575027	0.861287	0.0667637	0.0291387	-0.0377708	-0.00668322
101	PNRC2	2.23112e-34	1.59775	6.44563	0.247881	-0.0222756	-0.129932	-0.0889374
102	PPP3R1	4.22634e-38	3.18738	5.59768	0.56941	-5.70727e-05	0.0489059	0.0289321
103	PROL1	9.06361e-59	0	0.907303	0	0.154763	0.0387742	0.10627
104	RABL2A	7.54254e-35	1.57149	3.90868	0.402051	-0.064751	-0.16434	-0.132179
105	RETN	8.50483e-30	0.024364	0.324395	0.0751061	0.10245	0.150363	0.144194
106	RGN	9.58535e-83	0.057095	1.08876	0.0524403	-0.0765417	-0.0404726	-0.0651702
107	RGPD1	0	0.0135455	2.87242	0.0047157	0.0624147	0.145117	0.119537
108	RGPD3	0	0.0308045	2.20099	0.0139958	0.0724517	0.00522408	0.0420939
109	RGPD4	0	0.00524839	1.48756	0.00352818	0.0618014	-0.010432	0.0270893
110	RGS22	1.3006e-48	0.0756874	1.19074	0.0635633	-0.0159335	-0.154064	-0.099815
111	RNF183	2.98139e-33	0.166024	1.20753	0.137491	0.0566594	0.0549757	0.0630563
112	RPL31	2.66085e-53	3.28282	11.7136	0.280256	0.0411055	-0.0647161	-0.016199
113	RPL37	1.30944e-47	2.94858	9.20293	0.320395	-0.0329106	0.00325159	-0.01579
114	RPL7	7.00062e-55	1.72155	7.62866	0.225669	-0.0348876	-0.0723097	-0.0616023
115	SCGB3A1	1.086e-34	0.331139	2.6848	0.123338	0.0204872	-0.022462	-0.00227437
116	SCUBE1	5.09564e-55	0.162857	1.26474	0.128768	0.00468232	-0.127556	-0.0730199
117	SERPINA11	1.77155e-41	0.328525	2.8517	0.115203	0.0954346	-0.198579	-0.0662282
118	SERPINA9	2.10693e-56	0.0287925	0.401289	0.0717501	0.0866825	0.0777531	0.0927068
119	SETDB2	2.61997e-34	1.05823	2.88369	0.366972	0.182032	0.101974	0.158377
120	SFTPA2	7.70682e-90	0.0121593	0.696968	0.017446	-0.0184567	-0.0112844	-0.0166177
121	SLC22A11	1.43289e-42	0.00915394	0.112335	0.0814882	0.198788	0.12052	0.178379
122	SLC26A3	5.89929e-35	0.0645368	0.606792	0.106357	0.0594529	-0.0593541	-0.0031469
123	SLN	6.21917e-32	0.0681584	0.521252	0.130759	0.0297155	-0.0615452	-0.0204522
124	SMYD1	6.85607e-41	0.0283384	0.402017	0.0704906	0.0962206	-0.0271092	0.0357406
125	SNURF	4.4725e-49	0.61155	4.1317	0.148014	0.160043	-0.0104845	0.0799409
126	SORCS1	4.63277e-87	0.0196688	0.906825	0.0216898	-0.00223503	-0.15097	-0.0906089
127	SPATA4	5.89128e-30	0.0932499	0.538155	0.173277	-0.0358005	-0.197909	-0.136475
128	SPHAR	0	0	3.47625	0	-0.0311686	-0.129957	-0.0937397
129	SSR2	1.64131e-33	6.29341	9.25435	0.680049	-0.137441	-0.127164	-0.149292
130	SSU72	6.21917e-32	5.38265	7.30335	0.737011	-0.176296	0.0976655	-0.0370605
131	ST8SIA2	3.09433e-72	0.025959	0.475253	0.0546214	0.17843	-0.0420112	0.0711683
132	STMN3	2.5363e-220	0.154953	4.80024	0.0322804	0.100173	-0.103837	-0.00757065
133	SULT1C4	7.50287e-150	0.0527463	1.26122	0.0418215	0.124378	-0.0440862	0.0408432
134	SYCE1	5.25441e-38	0.00972581	0.439923	0.022108	0.157595	0.0645942	0.123085
135	TAF1L	4.98938e-96	0.0257344	0.481914	0.0534005	0.0100824	-0.109633	-0.0594984
136	TCEAL2	6.77428e-69	0.0809653	0.995926	0.0812965	0.0161774	-0.0440661	-0.0173884
137	TCEAL5	8.45256e-303	0.0101081	1.30682	0.0077349	0.0469523	-0.172705	-0.0770032
138	TEKT3	8.27083e-38	0.129697	0.757017	0.171326	0.107387	-0.107166	-0.00565934
139	TFDP3	2.18616e-38	0.0720617	0.541616	0.133049	0.0286272	0.0347484	0.0359879
140	THADA	6.13242e-31	2.57896	4.36684	0.590577	-0.00414015	0.0174252	0.00809096
141	THAP4	1.32202e-57	0.619208	6.10007	0.101508	-0.118426	-0.168163	-0.163335
142	THPO	1.26401e-32	0.197164	1.51607	0.130049	0.126956	-0.144313	-0.0171239
143	TIAF1	0	0	3.81575	0	-0.0293269	0.16767	0.0835089
144	TIGD1	0	0	2.33017	0	-0.18489	-0.0145456	-0.108139
145	TMEM167B	1.15598e-35	0.694247	5.49798	0.126273	0.12047	-0.0579336	0.0305398
146	TMEM35	2.87627e-140	0.0151472	0.646739	0.0234209	0.133044	-0.0762311	0.0264717
147	TPM3	5.87139e-36	6.10587	9.2855	0.65757	-0.0874434	-0.0445129	-0.0734308
148	TPRG1	9.30302e-38	0.442455	2.76715	0.159896	0.055358	-0.161186	-0.0656568
149	TTLL3	5.70343e-33	5.44007	3.4466	1.57839	0.0656104	0.0127312	0.0428572
150	TXLNB	1.24629e-30	0.293274	1.64099	0.178718	0.00491231	-0.00515243	-0.000407119
151	UBA52	1.74907e-37	11.2664	7.92946	1.42083	0.00539362	0.0627511	0.0400647
152	UBE2NL	3.12181e-242	0.00308566	0.506053	0.0060975	-0.0905967	-0.0864225	-0.0999477
153	UGT2B11	1.46145e-54	0.0858692	1.57051	0.054676	0.130808	0.0123201	0.0777088
154	UGT2B15	3.33316e-106	0.00313093	1.10063	0.00284466	0.00135349	-0.111986	-0.0655904
155	WDR78	1.33993e-33	0.450835	2.32243	0.194122	0.0420335	-0.179224	-0.0835115
156	XKR9	8.81971e-133	0	0.642791	0	-0.193933	-0.0167212	-0.114295
157	ZNF117	5.92361e-32	1.25979	4.5908	0.274416	0.0539062	-0.110308	-0.0363083
158	ZNF207	4.23993e-30	4.76065	6.80592	0.699487	-0.0772451	-0.106928	-0.104904
159	ZNF611	3.61526e-39	0.752679	2.38785	0.315212	-0.0238132	-0.12233	-0.0852633
160	ZNF658	3.18365e-148	0.0567094	1.018	0.0557066	0.00415333	-0.0730569	-0.0410293
161	ZNF677	1.62249e-30	0.394415	1.30129	0.303096	0.188263	0.0946598	0.157399
162	ZNF93	0	0.0282112	2.79248	0.0101025	-0.0259151	-0.0435084	-0.0397165
163	ZPLD1	1.8456e-36	0.0495184	0.434795	0.113889	0.040347	-0.03855	-0.00111137
