# Supplementary material for: Assessing breast cancer cell lines as tumour models by comparison of mRNA expression profiles
Source: Breast Cancer Res. 2015 Aug 20;17(1):114. doi: 10.1186/s13058-015-0613-0 (PMC4545915; doi:10.1186/s13058-015-0613-0)
Supplement: Additional file 4: — Comparison of the frequency of select mutational events in breast cancer tumours versus cell lines. Differences in mutational frequencies of selected genes in TCGA BRCA tumours (n = 503) and CCLE breast cancer cell lines (n = 31). (XLSX 11 kb) [file 13058_2015_613_MOESM4_ESM.xlsx]

## Sheet: Sheet1
Gene	Frequency of mutation in TCGA BRCA tumours (n=503)	Frequency of mutation in CCLE breast cancer cell lines (n=31)	Binomial test p-value	Binomial test p-value (BH-corrected)
TP53	0.37	0.677419	0.00069	0.0037
PIK3CA	0.36	0.387097	0.85	1
MAP3K1	0.08	0.0322581	0.51	0.74
MAP2K4	0.04	0.0322581	1	1
MLL3	0.07	0.193548	0.019	0.061
CDH1	0.07	0.129032	0.27	0.54
PTEN	0.03	0.16129	0.0022	0.0088
PIK3R1	0.03	0	1	1
AKT1	0.02	0.0322581	0.47	0.74
RUNX1	0.04	0	0.64	0.85
CBFB	0.02	0	1	1
CDKN1B	0.01	0.0322581	0.27	0.54
RB1	0.02	0.0322581	0.46	0.74
NF1	0.03	0.193548	0.00028	0.0028
PTPN22	0.01	0.0322581	0.27	0.54
PTPRD	0.02	0.16129	0.00035	0.0028
